# Supplementary material for: Cryptic susceptibility to penicillin/β-lactamase inhibitor combinations in emerging multidrug-resistant, hospital-adapted Staphylococcus epidermidis lineages
Source: Nat Commun. 2023 Oct 14;14:6479. doi: 10.1038/s41467-023-42245-y (PMC10576800; doi:10.1038/s41467-023-42245-y)
Supplement: Supplementary file 4 — Supplementary Data 1 [file 41467_2023_42245_MOESM4_ESM.xlsx]

## Sheet: Ark1
	Staphylococcus epidermidis isolates used in this study
	Study name	Country	Location	Isolation year	MLST	Hospital clone	blaZ (no. copies)	mecA (no. copies)	mecA promoter (-33)a	mecA promoter (-20)	mecA promoter (-7)a	PBP2a (51)	PBP2a (122)a	PBP2a (225)	PBP2a (228)	PBP2a (246)a	PBP2a (290)	PBP2a (593)	Genotype
	12228	United States	US	1955	8		1	0
	AUS01	Australia	VIC-B	2010	2	BPH0662 clone	1	1	C	C	G	Y	M	S	A	G	K	N	R2
	AUS02	Australia	VIC-B	2012	2	BPH0662 clone	1	1	C	C	G	Y	M	S	A	G	K	N	R2
	AUS03	Australia	VIC-C	2012	2	BPH0662 clone	1	1	C	C	G	Y	M	S	A	G	K	N	R2
	AUS04	Australia	VIC-B	2012	2	BPH0662 clone	1	1	C	C	G	Y	M	S	A	G	K	N	R2
	AUS05	Australia	VIC-B	2012	2	ST2-mixed	1	1	C	C	T	Y	M	S	A	G	K	N	S2
	AUS06	Australia	VIC-D	2013	2	BPH0662 clone	1	1	C	C	G	Y	M	S	A	G	K	N	R2
	AUS07	Australia	VIC-B	2013	2	ST2-mixed	1	1	C	C	T	Y	M	S	A	G	K	N	S2
	AUS08	Australia	VIC-B	2013	2	BPH0662 clone	1	1	C	C	G	Y	M	S	A	G	K	N	R2
	AUS09	Australia	VIC-B	2013	2	ST2-mixed	1	1	C	C	T	Y	M	S	A	G	K	N	S2
	AUS10	Australia	VIC-B	2013	2	BPH0662 clone	1	1	C	C	G	Y	M	S	A	G	K	N	R2
	AUS11	Australia	VIC-K	2017	2	BPH0662 clone	1	1	C	C	G	Y	M	S	A	G	K	N	R2
	AUS12	Australia	VIC-F	2017	2	BPH0662 clone	1	1	C	C	G	Y	M	S	A	G	K	N	R2
	AUS13	Australia	VIC-E	2017	2	BPH0662 clone	1	1	C	C	G	Y	M	S	A	G	K	N	R2
	AUS14	Australia	VIC-H	2017	2	BPH0662 clone	1	1	C	C	G	Y	M	S	A	G	K	N	R2
	AUS15	Australia	VIC-H	2017	188	ST2-mixed	1	1	C	C	G	Y	M	S	A	G	K	N	R2
	AUS16	Australia	VIC-E	2017	2	ST2-mixed	1	1	C	C	T	Y	M	S	A	G	K	N	S2
	AUS17	Australia	VIC-G	2017	2	ST2-mixed	1	1	C	C	T	Y	M	S	A	G	K	N	S2
	AUS18	Australia	VIC-G	2017	2	ST2-mixed	1	1	C	C	T	Y	M	S	A	G	K	N	S2
	AUS19	Australia	VIC-J	2017	2	BPH0662 clone	1	1	C	C	G	Y	M	S	A	G	K	N	R2
	AUS20	Australia	VIC-E	2017	2	BPH0662 clone	1	1	C	C	G	Y	M	S	A	G	K	N	R2
	AUS21	Australia	VIC-F	2017	2	ST2-mixed	1	1	C	C	T	Y	M	S	A	G	K	N	S2
	AUS22	Australia	VIC-F	2017	2	ST2-mixed	1	1	C	C	T	Y	M	S	A	G	K	N	S2
	AUS23	Australia	VIC-L	2017	2	BPH0662 clone	0	1	C	C	G	Y	M	S	A	G	K	N	R2
	AUS24	Australia	VIC-E	2017	2	BPH0662 clone	1	1	C	C	G	Y	M	S	A	G	K	N	R2
	AUS25	Australia	VIC-F	2017	2	BPH0662 clone	1	1	C	C	G	Y	M	S	A	G	K	N	R2
	AUS26	Australia	VIC-M	2017	2	ST2-mixed	1	1	C	C	G	Y	M	S	A	G	K	N	R2
	AUS27	Australia	VIC-E	2017	23	ST23	1	1	C	C	T	Y	M	S	A	G	K	N	S2
	AUS28	Australia	VIC-E	2017	23	ST23	1	0
	AUS29	Australia	VIC-B	2017	2	BPH0662 clone	1	1	C	C	G	Y	M	S	A	G	K	N	R2
	AUS30	Australia	VIC-C	2017	2	BPH0662 clone	1	1	C	C	G	Y	M	S	A	G	K	N	R2
	AUS31	Australia	VIC-I	2017	2	BPH0662 clone	1	1	C	C	G	Y	M	S	A	G	K	N	R2
	AUS32	Australia	VIC-A	2017	2	BPH0662 clone	1	1	C	C	G	Y	M	S	A	G	K	N	R2
	AUT01	Austria	AUT-A	2016	23	ST23	0	1	C	C	T	Y	M	S	A	G	K	N	S2
	BEL01	Belgium	BEL-A	2015	2	ST2-mixed	1	1	C	C	G	Y	M	S	V	G	K	N	R2
	BEL02	Belgium	BEL-A	2015	23	ST23	1	1	C	C	T	Y	M	S	A	G	K	N	S2
	BEL03	Belgium	BEL-A	2015	23	ST23	1	1	C	C	T	Y	M	S	A	G	K	N	S2
	BEL04	Belgium	BEL-A	2015	2	ST2-mixed	1	1	C	A	G	Y	M	S	A	G	K	N	R2
	BEL05	Belgium	BEL-A	2016	23	ST23	1	1	C	C	T	Y	M	S	A	G	K	N	S2
	BEL06	Belgium	BEL-A	2016	5	ST5/ST87	1	1	C	C	T	Y	M	S	A	G	K	N	S2
	BEL07	Belgium	BEL-A	2016	2	BPH0662 clone	1	1	C	C	G	Y	M	S	A	G	K	N	R2
	BEL08	Belgium	BEL-A	2016	2	BPH0662 clone	1	1	C	C	G	Y	M	S	A	G	K	N	R2
	BEL09	Belgium	BEL-A	2016	2	ST2-mixed	1	1	C	C	G	Y	M	S	V	G	K	N	R2
	BEL10	Belgium	BEL-A	2016	2	ST2-mixed	1	1	C	A	G	Y	M	S	A	G	K	N	R2
	BEL11	Belgium	BEL-A	2016	2	ST2-mixed	1	1	C	C	G	Y	M	S	V	G	K	N	R2
	BEL12	Belgium	BEL-A	2016	2	BPH0662 clone	1	1	C	C	G	Y	M	S	A	G	E	N	R2
	BEL13	Belgium	BEL-A	2017	2	ST2-mixed	1	1	C	A	G	Y	M	S	A	G	K	N	R2
	BEL14	Belgium	BEL-A	2017	2	ST2-mixed	1	1	C	C	T	Y	M	S	A	G	K	N	S2
	BEL15	Belgium	BEL-A	2017	2	BPH0662 clone	1	1	C	C	G	Y	M	S	A	G	E	N	R2
	BEL16	Belgium	BEL-A	2017	2	BPH0662 clone	1	1	C	C	G	Y	M	S	A	G	K	N	R2
	BEL17	Belgium	BEL-A	2017	23	ST23	1	1	C	C	T	Y	M	S	A	G	K	N	S2
	BEL18	Belgium	BEL-A	2017	2	ST2-mixed	1	1	C	A	G	Y	M	S	A	G	K	N	R2
	BPH0662	Australia	VIC-A	2012	2	BPH0662 clone	2	1	C	C	G	Y	M	S	A	G	K	N	R2
	BPH0663	Australia	VIC-A	2012	2	BPH0662 clone	1	1	C	C	G	Y	M	S	A	G	K	N	R2
	BPH0666	Australia	VIC-A	2012	23	ST23	1	1	C	C	T	Y	M	S	A	G	K	N	S2
	BPH0667	Australia	VIC-A	2012	59		1	1	C	C	T	Y	M	S	A	G	K	N	S2
	BPH0668	Australia	VIC-A	2012	2	BPH0662 clone	1	1	C	C	G	Y	M	S	A	G	K	N	R2
	BPH0669	Australia	VIC-A	2012	2	ST2-mixed	1	1	C	C	T	Y	M	S	A	G	K	N	S2
	BPH0670	Australia	VIC-A	2012	2	BPH0662 clone	0	1	C	A	G	Y	M	S	A	G	K	N	R2
	BPH0671	Australia	VIC-A	2012	2	ST2-mixed	1	1	C	C	T	Y	M	S	A	G	K	N	S2
	BPH0672	Australia	VIC-A	2012	2	BPH0662 clone	1	1	C	C	G	Y	M	S	A	G	K	N	R2
	BPH0673	Australia	VIC-A	2012	59		1	1	C	C	T	Y	M	S	A	G	K	N	S2
	BPH0674	Australia	VIC-A	2012	2	BPH0662 clone	1	1	C	C	G	Y	M	S	A	G	K	N	R2
	BPH0675	Australia	VIC-A	2012	2	BPH0662 clone	1	1	C	C	G	Y	M	S	A	G	K	N	R2
	BPH0676	Australia	VIC-A	2012	2	ST2-mixed	1	1	C	C	T	Y	M	S	A	G	K	N	S2
	BPH0677	Australia	VIC-A	2013	225		1	1	C	C	T	Y	M	S	A	G	K	N	S2
	BPH0678	Australia	VIC-A	2013	2	BPH0662 clone	1	1	C	C	G	Y	M	S	A	G	K	N	R2
	BPH0679	Australia	VIC-A	2013	2	BPH0662 clone	1	1	C	C	G	Y	M	S	A	G	K	N	R2
	BPH0681	Australia	VIC-A	2013	2	ST2-mixed	1	1	T	C	G	Y	M	R	A	G	K	K	S3
	BPH0684	Australia	VIC-A	2013	487		1	1	C	C	G	Y	M	S	A	G	K	N	R2
	BPH0685	Australia	VIC-A	2013	2	BPH0662 clone	1	1	C	C	G	Y	M	S	A	G	K	N	R2
	BPH0686	Australia	VIC-A	2013	2	BPH0662 clone	0	1	C	C	G	Y	M	S	A	G	K	N	R2
	BPH0687	Australia	VIC-A	2013	2	BPH0662 clone	1	1	C	C	G	Y	M	S	A	G	K	N	R2
	BPH0689	Australia	VIC-A	2013	59		1	1	C	C	T	Y	M	S	A	G	K	N	S2
	BPH0690	Australia	VIC-A	2013	7		1	0
	BPH0691	Australia	VIC-A	2013	2	BPH0662 clone	1	1	C	C	G	Y	M	S	A	G	K	N	R2
	BPH0692	Australia	VIC-A	2013	2	BPH0662 clone	1	1	C	C	G	Y	M	S	A	G	K	N	R2
	BPH0693	Australia	VIC-A	2007	188	ST2-mixed	2	1	C	C	G	Y	M	S	A	G	K	N	R2
	BPH0694	Australia	VIC-A	2007	2	BPH0662 clone	1	1	C	C	G	Y	M	S	A	G	K	N	R2
	BPH0695	Australia	VIC-A	2007	23	ST23	1	1	C	C	T	Y	M	S	A	G	K	N	S2
	BPH0696	Australia	VIC-A	2007	2	BPH0662 clone	1	1	C	C	G	Y	M	S	A	G	K	N	R2
	BPH0697	Australia	VIC-A	2007	89		1	1	C	C	T	Y	M	S	A	G	K	N	S2
	BPH0699	Australia	VIC-A	2007	210		1	1	T	C	G	Y	M	R	A	G	K	N	S3
	BPH0700	Australia	VIC-A	2007	86		1	1	C	C	T	Y	M	S	A	G	K	N	S2
	BPH0701	Australia	VIC-A	2007	89		1	1	C	C	T	Y	M	S	A	G	K	N	S2
	BPH0702	Australia	VIC-A	2007	2	BPH0662 clone	1	1	C	C	G	Y	M	S	A	G	K	N	R2
	BPH0703	Australia	VIC-A	2007	23	ST23	1	1	C	C	T	Y	M	S	A	G	K	N	S2
	BPH0704	Australia	VIC-A	2008	368		1	1	C	C	G	Y	M	S	A	G	K	N	R2
	BPH0705	Australia	VIC-A	2008	2	ST2-mixed	1	1	T	C	G	Y	M	R	A	G	K	N	S3
	BPH0706	Australia	VIC-A	2008	2	BPH0662 clone	2	1	C	C	G	Y	M	S	A	G	K	N	R2
	BPH0707	Australia	VIC-A	2008	46		1	1	C	C	T	Y	M	S	A	G	K	N	S2
	BPH0708	Australia	VIC-A	2008	2	ST2-mixed	1	1	C	C	G	Y	M	S	A	G	K	N	R2
	BPH0709	Australia	VIC-A	2008	2	BPH0662 clone	1	1	C	C	G	Y	M	S	A	G	K	N	R2
	BPH0710	Australia	VIC-A	2008	2	ST2-mixed	1	1	C	C	G	Y	M	S	A	G	K	N	R2
	BPH0711	Australia	VIC-A	2008	59		1	1	C	C	T	Y	M	S	A	G	K	N	S2
	BPH0712	Australia	VIC-A	2008	2	BPH0662 clone	1	1	C	C	G	Y	M	S	A	G	K	N	R2
	BPH0713	Australia	VIC-A	2008	23	ST23	1	1	C	C	T	Y	M	S	A	G	K	N	S2
	BPH0714	Australia	VIC-A	2008	2	BPH0662 clone	1	1	C	C	G	Y	M	S	A	G	K	N	R2
	BPH0715	Australia	VIC-A	2008	23	ST23	1	0
	BPH0716	Australia	VIC-A	2009	2	ST2-mixed	1	1	T	C	G	Y	M	R	A	G	K	N	S3
	BPH0717	Australia	VIC-A	2009	2	ST2-mixed	1	1	T	C	G	Y	M	R	A	G	K	N	S3
	BPH0718	Australia	VIC-A	2009	2	BPH0662 clone	1	1	C	C	G	Y	M	S	A	G	K	N	R2
	BPH0719	Australia	VIC-A	2010	2	ST2-mixed	1	1	C	C	T	Y	M	S	A	G	K	N	S2
	BPH0720	Australia	VIC-A	2010	2	BPH0662 clone	1	1	C	C	G	Y	M	S	A	G	K	N	R2
	BPH0721	Australia	VIC-A	2010	210		1	0
	BPH0722	Australia	VIC-A	2010	2	ST2-mixed	1	1	T	C	G	Y	M	R	A	G	K	N	S3
	BPH0723	Australia	VIC-A	2009	5	ST5/ST87	1	1	C	C	T	Y	M	S	A	G	K	N	S2
	BPH0724	Australia	VIC-A	2009	2	ST2-mixed	1	1	C	C	T	Y	M	S	A	G	K	N	S2
	BPH0726	Australia	VIC-A	2009	59		1	1	C	C	T	Y	M	S	A	G	K	N	S2
	BPH0727	Australia	VIC-A	2010	2	BPH0662 clone	1	1	C	C	G	Y	M	S	A	G	K	N	R2
	BPH0728	Australia	VIC-A	2010	2	BPH0662 clone	1	1	C	C	G	Y	M	S	A	G	K	N	R2
	BPH0729	Australia	VIC-A	2010	86		1	1	C	C	T	Y	M	S	A	G	K	N	S2
	BPH0730	Australia	VIC-A	2011	2	ST2-mixed	1	1	C	C	T	Y	M	S	A	G	K	N	S2
	BPH0731	Australia	VIC-A	2011	2	BPH0662 clone	1	1	C	C	G	Y	M	S	A	G	K	N	R2
	BPH0732	Australia	VIC-A	2011	2	ST2-mixed	1	1	C	C	T	Y	M	S	A	G	K	N	S2
	BPH0733	Australia	VIC-A	2011	2	BPH0662 clone	1	1	C	C	G	Y	M	S	A	G	K	N	R2
	BPH0734	Australia	VIC-A	2011	59		0	1	C	C	T	Y	M	S	A	G	K	N	S2
	BPH0735	Australia	VIC-A	2011	2	BPH0662 clone	1	1	C	C	G	Y	M	S	A	G	K	N	R2
	BPH0736	Australia	VIC-A	2011	2	ST2-mixed	1	1	C	C	T	Y	M	S	A	G	K	N	S2
	BPH0737	Australia	VIC-A	2011	225		1	0
	BPH0738	Australia	VIC-A	2011	59		1	1	C	C	T	Y	M	S	A	G	K	N	S2
	BPH0739	Australia	VIC-A	2012	7		1	0
	DEN01	Denmark	DEN-A	2001	2	BPH0662 clone	0	1	C	C	G	Y	M	S	A	G	K	N	R2
	DEN02	Denmark	DEN-B	2001	23	ST23	1	1	C	C	T	Y	M	S	A	G	K	N	S2
	DEN03	Denmark	DEN-C	2001	2	ST2-mixed	2	1	C	C	G	Y	M	S	A	G	K	N	R2
	DEN04	Denmark	DEN-D	2001	2	BPH0662 clone	1	1	C	C	G	Y	M	S	A	G	K	N	R2
	DEN05	Denmark	DEN-E	2001	2	BPH0662 clone	1	1	C	C	G	Y	M	S	A	G	K	N	R2
	DEN06	Denmark	DEN-F	2001	2	BPH0662 clone	1	1	C	C	G	Y	M	S	A	G	K	N	R2
	DEN07	Denmark	DEN-F	2001	2	BPH0662 clone	1	1	C	C	G	Y	M	S	A	G	K	N	R2
	DEN08	Denmark	DEN-F	2001	2	BPH0662 clone	1	1	C	C	G	Y	M	S	A	G	K	N	R2
	DEN09	Denmark	DEN-F	2001	23	ST23	1	1	C	C	T	Y	M	S	A	G	K	N	S2
	DEN10	Denmark	DEN-G	2001	2	BPH0662 clone	1	1	C	C	G	Y	M	S	A	G	K	N	R2
	DEN11	Denmark	DEN-G	2001	23	ST23	1	1	C	C	T	Y	M	S	A	G	K	N	S2
	DEN12	Denmark	DEN-G	2012	23	ST23	1	1	C	C	T	Y	M	S	A	G	K	N	S2
	DEN13	Denmark	DEN-H	2012	23	ST23	1	1	C	C	T	Y	M	S	A	G	K	N	S2
	DEN14	Denmark	DEN-G	2013	23	ST23	1	1	C	C	T	Y	M	S	A	G	K	N	S2
	DEN15	Denmark	DEN-G	2013	2	ST2-mixed	1	1	C	C	T	Y	M	S	A	G	K	N	S2
	DEN16	Denmark	DEN-G	2014	23	ST23	1	1	C	C	T	Y	M	S	A	G	K	N	S2
	DEN17	Denmark	DEN-G	2014	2	BPH0662 clone	1	1	C	C	G	Y	M	S	A	G	K	N	R2
	DEN18	Denmark	DEN-H	2015	23	ST23	1	1	C	C	T	Y	M	S	A	G	K	N	S2
	DEN19	Denmark	DEN-G	2015	23	ST23	1	1	C	C	T	Y	M	S	A	G	K	N	S2
	DEN20	Denmark	DEN-H	2016	23	ST23	1	1	C	C	T	Y	M	S	A	G	K	N	S2
	DEN21	Denmark	DEN-H	2016	23	ST23	1	1	C	C	T	Y	M	S	A	G	K	N	S2
	DEN22	Denmark	DEN-G	2016	23	ST23	0	1	C	C	T	Y	M	S	A	G	K	N	S2
	DEN23	Denmark	DEN-I	2016	87	ST5/ST87	1	1	C	C	T	Y	M	S	A	G	K	N	S2
	DEN24	Denmark	DEN-G	2016	23	ST23	0	1	C	C	T	Y	M	S	A	G	K	N	S2
	DEN25	Denmark	DEN-G	2016	23	ST23	1	1	C	C	T	Y	M	S	A	G	K	N	S2
	DEN26	Denmark	DEN-H	2016	23	ST23	1	1	C	C	T	Y	M	S	A	G	K	N	S2
	DEN27	Denmark	DEN-G	2016	23	ST23	1	1	C	C	T	Y	M	S	A	G	K	N	S2
	DEN28	Denmark	DEN-J	2017	2	BPH0662 clone	1	1	C	C	G	Y	M	S	A	G	K	N	R2
	DEN29	Denmark	DEN-G	2017	23	ST23	1	1	C	C	T	Y	M	S	A	G	K	N	S2
	DEN30	Denmark	DEN-H	2017	23	ST23	0	1	C	C	T	Y	M	S	A	G	K	N	S2
	DEN31	Denmark	DEN-H	2017	23	ST23	0	1	C	C	T	Y	M	S	A	G	K	N	S2
	DEN32	Denmark	DEN-H	2017	23	ST23	1	1	C	C	T	Y	M	S	A	G	K	N	S2
	DEN33	Denmark	DEN-H	2017	23	ST23	1	1	C	C	T	Y	M	S	A	G	K	N	S2
	DEN34	Denmark	DEN-G	2017	23	ST23	1	1	C	C	T	Y	M	S	A	G	K	N	S2
	DEN35	Denmark	DEN-H	2017	23	ST23	0	1	C	C	T	Y	M	S	A	G	K	N	S2
	DEN36	Denmark	DEN-H	2017	23	ST23	1	1	C	C	T	Y	M	S	A	G	K	N	S2
	DEN37	Denmark	DEN-G	2017	23	ST23	1	0
	DEN38	Denmark	DEN-H	2017	2	ST2-mixed	1	1	C	C	T	Y	M	S	A	G	K	N	S2
	FRA01	France	FRA-A	2005	23	ST23	1	1	C	C	T	Y	M	S	A	G	K	N	S2
	FRA02	France	FRA-B	2007	22		1	1	C	C	G	Y	M	S	A	G	K	N	R2
	FRA03	France	FRA-C	2008	2	ST2-mixed	1	1	C	C	T	Y	M	S	A	G	K	N	S2
	FRA04	France	FRA-D	2008	5	ST5/ST87	2	1	C	C	T	Y	M	S	A	G	K	N	S2
	FRA05	France	FRA-E	2008	2	ST2-mixed	1	1	C	C	G	Y	M	S	A	G	K	N	R2
	FRA06	France	FRA-F	2010	5	ST5/ST87	1	1	C	C	T	Y	M	S	A	G	K	N	S2
	FRA07	France	FRA-G	2010	23	ST23	1	1	C	C	T	Y	M	S	A	G	K	N	S2
	FRA08	France	FRA-H	2011	143		1	1	C	C	T	Y	M	S	A	G	K	N	S2
	FRA09	France	FRA-I	2012	20		1	1	C	C	G	Y	M	S	A	G	K	N	R2
	FRA10	France	FRA-J	2012	2	ST2-mixed	1	1	C	C	G	Y	M	S	A	G	K	N	R2
	FRA11	France	FRA-K	2014	2	ST2-mixed	1	1	C	C	G	Y	M	S	A	G	K	N	R2
	FRA12	France	FRA-L	2014	2	ST2-mixed	1	1	-c	-c	G	Y	M	S	A	G	K	N	-c
	FRA13	France	FRA-M	2015	2	ST2-mixed	1	1	C	C	G	Y	M	S	A	G	K	N	R2
	FRA14	France	FRA-N	2015	23	ST23	1	1	C	C	T	Y	M	S	A	G	K	N	S2
	FRA15	France	FRA-O	2016	2	ST2-mixed	1	1	C	C	G	Y	M	S	A	G	K	N	R2
	FRA16	France	FRA-P	2004	23	ST23	1	1	C	C	T	Y	M	S	A	G	K	N	S2
	FRA17	France	FRA-Q	2004	23	ST23	1	1	C	C	T	Y	M	S	A	G	K	N	S2
	FRA18	France	FRA-R	2005	2	ST2-mixed	1	0
	GER01	Germany	GER-A	2012	2	ST2-mixed	1	1	C	C	G	Y	M	S	A	G	K	N	R2
	GER02	Germany	GER-B	2012	2	ST2-mixed	1	1	C	C	G	Y	M	S	A	G	K	N	R2
	GER03	Germany	GER-C	2013	2	ST2-mixed	1	1	C	C	G	Y	M	S	A	G	K	N	R2
	GER04	Germany	GER-D	2013	2	ST2-mixed	1	1	C	C	G	Y	M	S	A	G	K	N	R2
	GER05	Germany	GER-E	2013	2	ST2-mixed	1	1	C	C	G	Y	M	S	A	G	K	N	R2
	GER06	Germany	GER-F	2014	2	ST2-mixed	1	1	C	C	G	Y	M	S	A	G	K	N	R2
	GER07	Germany	GER-G	2014	5	ST5/ST87	1	1	C	C	T	Y	M	S	A	G	K	N	S2
	GER08	Germany	GER-H	2015	23	ST23	0	1	C	C	T	Y	M	S	A	G	K	N	S2
	GER09	Germany	GER-I	2016	2	ST2-mixed	1	1	C	C	G	Y	M	S	A	G	K	N	R2
	GER10	Germany	GER-J	2016	5	ST5/ST87	1	1	C	C	T	Y	M	S	A	G	K	N	S2
	GER11	Germany	GER-K	2016	2	ST2-mixed	1	1	C	C	G	Y	M	S	A	G	K	N	R2
	GER12	Germany	GER-L	2016	2	ST2-mixed	1	1	C	C	G	Y	M	S	A	G	K	N	R2
	GER13	Germany	GER-M	2016	5	ST5/ST87	1	1	C	C	T	Y	M	S	A	G	K	N	S2
	GER14	Germany	GER-N	2016	2	BPH0662 clone	1	1	C	C	G	Y	M	S	A	G	K	N	R2
	GER15	Germany	GER-O	2016	23	ST23	1	1	C	C	T	Y	M	S	A	G	K	N	S2
	GER16	Germany	GER-P	2017	2	ST2-mixed	1	1	C	C	G	Y	M	S	A	G	K	N	R2
	GER17	Germany	GER-Q	2017	2	ST2-mixed	1	1	C	C	G	Y	M	S	A	G	K	N	R2
	GER18	Germany	GER-Q	2017	2	ST2-mixed	1	1	C	C	G	Y	M	S	A	G	K	N	R2
	GER19	Germany	GER-R	2017	23	ST23	1	1	C	C	T	Y	M	S	A	G	K	N	S2
	GER20	Germany	GER-S	2017	2	ST2-mixed	1	1	C	C	G	Y	M	S	A	G	K	N	R2
	GER21	Germany	GER-T	2017	5	ST5/ST87	1	1	C	C	T	Y	M	S	A	G	K	N	S2
	IRL01	Republic of Ireland	IRL-A	2016	2	ST2-mixed	1	1	C	C	G	H	M	S	V	G	K	N	R2
	PM221	Finland	FIN-A	1999-2002	184		1	0
	RP62a	United States	US-B	1979-1980	10		2	1	C	C	G	Y	M	S	A	G	K	N	R2
	SEI	United States	US	-	-		0	0
	UK01	United Kingdon	UK-A	2015	2	ST2-mixed	1	1	C	C	T	Y	M	S	A	G	K	N	S2
	UK02	United Kingdon	UK-B	2015	2	BPH0662 clone	1	1	C	C	G	Y	M	S	A	G	K	N	R2
	UK03	United Kingdon	UK-C	2015	2	BPH0662 clone	1	1	C	C	G	Y	M	S	A	G	K	N	R2
	UK04	United Kingdon	UK-D	2016	87	ST5/ST87	1	1	C	C	T	Y	M	S	A	G	K	N	S2
	UK05	United Kingdon	UK-E	2016	2	BPH0662 clone	1	1	C	C	G	Y	M	S	A	G	K	N	R2
	UK06	United Kingdon	UK-F	2016	2	BPH0662 clone	1	1	C	C	G	Y	M	S	A	G	K	N	R2
	UK07	United Kingdon	UK-G	2016	2	BPH0662 clone	1	1	C	C	G	Y	M	S	A	G	K	N	R2
	UK08	United Kingdon	UK-H	2016	2	BPH0662 clone	1	1	C	C	G	Y	M	S	A	G	K	N	R2
	UK09	United Kingdon	UK-I	2016	2	BPH0662 clone	1	1	C	C	G	Y	M	S	A	G	K	N	R2
	UK10	United Kingdon	UK-B	2016	2	BPH0662 clone	1	1	C	C	G	Y	M	S	A	G	K	N	R2
	UK11	United Kingdon	UK-C	2016	2	BPH0662 clone	1	1	C	C	G	Y	M	S	A	G	K	N	R2
	UK12	United Kingdon	UK-B	2016	2	BPH0662 clone	1	1	C	C	G	Y	M	S	A	G	K	N	R2
	US01	United States	US-A	2000	5	ST5/ST87	1	1	C	C	T	Y	M	S	A	G	K	N	S2
	US02	United States	US-A	2000	23	ST23	1	1	C	C	T	Y	M	S	A	G	K	N	S2
	US03	United States	US-A	2004	23	ST23	1	1	C	C	T	Y	M	S	A	G	K	N	S2
	US04	United States	US-A	2007	23	ST23	1	1	C	C	T	Y	M	S	A	G	K	N	S2
	US05	United States	US-A	2009	5	ST5/ST87	1	1	C	C	T	Y	M	S	A	G	K	N	S2
	US06	United States	US-A	2010	5	ST5/ST87	1	1	C	C	T	Y	M	S	A	G	K	N	S2
	US07	United States	US-A	2012	23	ST23	0b	1	C	C	T	Y	M	S	A	G	K	N	S2
	US08	United States	US-A	2012	5	ST5/ST87	1	1	C	C	T	Y	M	S	A	G	K	N	S2
	US09	United States	US-A	2014	23	ST23	0	1	C	C	T	Y	M	S	A	G	K	N	S2
	US10	United States	US-A	2014	21		1	1	C	C	T	Y	M	S	A	G	K	N	S2
	US11	United States	US-A	2015	16		2	0
	US12	United States	US-A	2016	5	ST5/ST87	1	1	C	C	T	Y	M	S	A	G	K	N	S2
	Polymorphisms in the mecA promoter and PBP2a are shown.
	aPolymorphisms used to identify the four susceptible (S1-S4) and two resistant (R1 and R2) genotypes.
	bFrameshift deletion at position 100 of the blaZ gene leading to a premature stop codon (TAA) at postion 103-105.
	cNonidentifiable due to the presence of the insertion sequence IS256 at position -15 in the mecA promoter.
