# Supplementary material for: Cryptic susceptibility to penicillin/β-lactamase inhibitor combinations in emerging multidrug-resistant, hospital-adapted Staphylococcus epidermidis lineages
Source: Nat Commun. 2023 Oct 14;14:6479. doi: 10.1038/s41467-023-42245-y (PMC10576800; doi:10.1038/s41467-023-42245-y)
Supplement: Supplementary file 5 — Supplementary Data 2 [file 41467_2023_42245_MOESM5_ESM.xlsx]

## Sheet: Ark1
	Methicillin-resistant Staphylococcus epidermidis BPH0662 clone, ST2-mixed, ST5, and ST23 isolates from Australia, Denmark, and Germany
	Study name	Country	Location	Isolation year	MLST	Hospital clone	blaZ (no. copies)	mecA (no. copies)	mecA promoter (-33)a	mecA promoter (-20)	mecA promoter (-7)a	PBP2a (51)	PBP2a (122)a	PBP2a (225)	PBP2a (228)	PBP2a (246)a	PBP2a (290)	PBP2a (593)	Genotype	PEN MIC (μg ml-1)	PEN MIC (μg ml-1) + 15 μg ml-1 CLA	AMX MIC (μg ml-1)	AMX MIC (μg ml-1) + 15 μg ml-1 CLA	CLA MIC (μg ml-1)	FOX MIC (μg ml-1)	Biofilm formation
	AUS01	Australia	VIC-B	2010	2	BPH0662 clone	1	1	C	C	G	Y	M	S	A	G	K	N	R2	16		32	16	>256	128	None
	AUS02	Australia	VIC-B	2012	2	BPH0662 clone	1	1	C	C	G	Y	M	S	A	G	K	N	R2	32		32	16	>256	256	Weak
	AUS03	Australia	VIC-C	2012	2	BPH0662 clone	1	1	C	C	G	Y	M	S	A	G	K	N	R2	32		32	16	>256	256	Weak
	AUS04	Australia	VIC-B	2012	2	BPH0662 clone	1	1	C	C	G	Y	M	S	A	G	K	N	R2	16		16	8	>256	128	Weak
	AUS05	Australia	VIC-B	2012	2	ST2-mixed	1	1	C	C	T	Y	M	S	A	G	K	N	S2	4		4	0.0313	32	8	Moderate
	AUS06	Australia	VIC-D	2013	2	BPH0662 clone	1	1	C	C	G	Y	M	S	A	G	K	N	R2	16	8	16	16	>256	128	Weak
	AUS07	Australia	VIC-B	2013	2	ST2-mixed	1	1	C	C	T	Y	M	S	A	G	K	N	S2	4		4	0.125	128	16	Weak
	AUS08	Australia	VIC-B	2013	2	BPH0662 clone	1	1	C	C	G	Y	M	S	A	G	K	N	R2	16		16	8	>256	128	Weak
	AUS09	Australia	VIC-B	2013	2	ST2-mixed	1	1	C	C	T	Y	M	S	A	G	K	N	S2	8	0.0625	4	0.0625	32	16	Moderate
	AUS10	Australia	VIC-B	2013	2	BPH0662 clone	1	1	C	C	G	Y	M	S	A	G	K	N	R2	16		16	8	>256	128	Weak
	AUS11	Australia	VIC-K	2017	2	BPH0662 clone	1	1	C	C	G	Y	M	S	A	G	K	N	R2	16	4	16	8	>256	128	Weak
	AUS12	Australia	VIC-F	2017	2	BPH0662 clone	1	1	C	C	G	Y	M	S	A	G	K	N	R2	32		32	16	>256	256	Moderate
	AUS13	Australia	VIC-E	2017	2	BPH0662 clone	1	1	C	C	G	Y	M	S	A	G	K	N	R2	16		16	16	>256	128	Moderate
	AUS14	Australia	VIC-H	2017	2	BPH0662 clone	1	1	C	C	G	Y	M	S	A	G	K	N	R2	16	8	16	8	>256	128	Moderate
	AUS15	Australia	VIC-H	2017	188	ST2-mixed	1	1	C	C	G	Y	M	S	A	G	K	N	R2	2	≤0.0039	4	0.125	16	32	None
	AUS16	Australia	VIC-E	2017	2	ST2-mixed	1	1	C	C	T	Y	M	S	A	G	K	N	S2	16	8	16	8	>256	128	None
	AUS17	Australia	VIC-G	2017	2	ST2-mixed	1	1	C	C	T	Y	M	S	A	G	K	N	S2	4		4	0.125	32	8	Weak
	AUS18	Australia	VIC-G	2017	2	ST2-mixed	1	1	C	C	T	Y	M	S	A	G	K	N	S2	16	0.0313	4	0.25	32	16	Moderate
	AUS19	Australia	VIC-J	2017	2	BPH0662 clone	1	1	C	C	G	Y	M	S	A	G	K	N	R2	16	8	16	8	>256	256	None
	AUS20	Australia	VIC-E	2017	2	BPH0662 clone	1	1	C	C	G	Y	M	S	A	G	K	N	R2	16		16	8	>256	64	None
	AUS21	Australia	VIC-F	2017	2	ST2-mixed	1	1	C	C	T	Y	M	S	A	G	K	N	S2	8		8	0.125	32	8	Moderate
	AUS22	Australia	VIC-F	2017	2	ST2-mixed	1	1	C	C	T	Y	M	S	A	G	K	N	S2	4	0.25	4	1	64	8	Strong
	AUS23	Australia	VIC-L	2017	2	BPH0662 clone	0	1	C	C	G	Y	M	S	A	G	K	N	R2	16	8	16	16	>256	128	None
	AUS24	Australia	VIC-E	2017	2	BPH0662 clone	1	1	C	C	G	Y	M	S	A	G	K	N	R2	16	16	16	16	>256	128	None
	AUS25	Australia	VIC-F	2017	2	BPH0662 clone	1	1	C	C	G	Y	M	S	A	G	K	N	R2	16	16	16	16	>256	128	Moderate
	AUS26	Australia	VIC-M	2017	2	ST2-mixed	1	1	C	C	G	Y	M	S	A	G	K	N	R2	16	4	16	8	>256	64	Moderate
	AUS27	Australia	VIC-E	2017	23	ST23	1	1	C	C	T	Y	M	S	A	G	K	N	S2	8	2	8	4	128	64	None
	AUS29	Australia	VIC-B	2017	2	BPH0662 clone	1	1	C	C	G	Y	M	S	A	G	K	N	R2	16	8	16	16	>256	256	None
	AUS30	Australia	VIC-C	2017	2	BPH0662 clone	1	1	C	C	G	Y	M	S	A	G	K	N	R2	16	8	16	16	>256	256	None
	AUS31	Australia	VIC-I	2017	2	BPH0662 clone	1	1	C	C	G	Y	M	S	A	G	K	N	R2	16	8	16	8	>256	128	Strong
	AUS32	Australia	VIC-A	2017	2	BPH0662 clone	1	1	C	C	G	Y	M	S	A	G	K	N	R2	16	8	16	16	>256	256	None
	BPH0662	Australia	VIC-A	2012	2	BPH0662 clone	2	1	C	C	G	Y	M	S	A	G	K	N	R2	16		16	8	>256	128	None
	BPH0663	Australia	VIC-A	2012	2	BPH0662 clone	1	1	C	C	G	Y	M	S	A	G	K	N	R2	16		32	16	>256	128	None
	BPH0666	Australia	VIC-A	2012	23	ST23	1	1	C	C	T	Y	M	S	A	G	K	N	S2	4	≤0.0039	4	≤0.0039	8	8	None
	BPH0668	Australia	VIC-A	2012	2	BPH0662 clone	1	1	C	C	G	Y	M	S	A	G	K	N	R2	16		32	16	>256	128	None
	BPH0669	Australia	VIC-A	2012	2	ST2-mixed	1	1	C	C	T	Y	M	S	A	G	K	N	S2	2		2	0.125	32	8	None
	BPH0670	Australia	VIC-A	2012	2	BPH0662 clone	0	1	C	A	G	Y	M	S	A	G	K	N	R2	32		32	8	>256	128	None
	BPH0671	Australia	VIC-A	2012	2	ST2-mixed	1	1	C	C	T	Y	M	S	A	G	K	N	S2	16		16	0.125	32	8	Moderate
	BPH0672	Australia	VIC-A	2012	2	BPH0662 clone	1	1	C	C	G	Y	M	S	A	G	K	N	R2	32		32	16	>256	128	Moderate
	BPH0674	Australia	VIC-A	2012	2	BPH0662 clone	1	1	C	C	G	Y	M	S	A	G	K	N	R2	16		32	16	>256	256	Strong
	BPH0675	Australia	VIC-A	2012	2	BPH0662 clone	1	1	C	C	G	Y	M	S	A	G	K	N	R2	32		16	16	>256	256	Strong
	BPH0676	Australia	VIC-A	2012	2	ST2-mixed	1	1	C	C	T	Y	M	S	A	G	K	N	S2	2	≤0.0039	4	≤0.0039	16	16	Weak
	BPH0678	Australia	VIC-A	2013	2	BPH0662 clone	1	1	C	C	G	Y	M	S	A	G	K	N	R2	32		32	16	>256	256	Weak
	BPH0679	Australia	VIC-A	2013	2	BPH0662 clone	1	1	C	C	G	Y	M	S	A	G	K	N	R2	16		16	8	>256	128	Weak
	BPH0681	Australia	VIC-A	2013	2	ST2-mixed	1	1	T	C	G	Y	M	R	A	G	K	K	S3	2	0.0156	4	0.0313	32	8	Strong
	BPH0685	Australia	VIC-A	2013	2	BPH0662 clone	1	1	C	C	G	Y	M	S	A	G	K	N	R2	16		32	16	>256	128	None
	BPH0686	Australia	VIC-A	2013	2	BPH0662 clone	0	1	C	C	G	Y	M	S	A	G	K	N	R2	32		32	16	>256	128	None
	BPH0687	Australia	VIC-A	2013	2	BPH0662 clone	1	1	C	C	G	Y	M	S	A	G	K	N	R2	16		32	16	>256	256	None
	BPH0691	Australia	VIC-A	2013	2	BPH0662 clone	1	1	C	C	G	Y	M	S	A	G	K	N	R2	16		16	16	>256	128	Strong
	BPH0692	Australia	VIC-A	2013	2	BPH0662 clone	1	1	C	C	G	Y	M	S	A	G	K	N	R2	16		16	8	>256	128	Strong
	BPH0693	Australia	VIC-A	2007	188	ST2-mixed	2	1	C	C	G	Y	M	S	A	G	K	N	R2	8		4	0.5	32	8	Moderate
	BPH0694	Australia	VIC-A	2007	2	BPH0662 clone	1	1	C	C	G	Y	M	S	A	G	K	N	R2	16		16	8	>256	128	Strong
	BPH0695	Australia	VIC-A	2007	23	ST23	1	1	C	C	T	Y	M	S	A	G	K	N	S2	8		16	0.0313	32	8	Weak
	BPH0696	Australia	VIC-A	2007	2	BPH0662 clone	1	1	C	C	G	Y	M	S	A	G	K	N	R2	32		16	8	>256	128	Strong
	BPH0702	Australia	VIC-A	2007	2	BPH0662 clone	1	1	C	C	G	Y	M	S	A	G	K	N	R2	32		16	16	>256	256	Strong
	BPH0703	Australia	VIC-A	2007	23	ST23	1	1	C	C	T	Y	M	S	A	G	K	N	S2	2		4	0.0625	32	2	None
	BPH0705	Australia	VIC-A	2008	2	ST2-mixed	1	1	T	C	G	Y	M	R	A	G	K	N	S3	2		2	≤0.0039	16	2	Strong
	BPH0706	Australia	VIC-A	2008	2	BPH0662 clone	2	1	C	C	G	Y	M	S	A	G	K	N	R2	8		8	1	32	16	Moderate
	BPH0708	Australia	VIC-A	2008	2	ST2-mixed	1	1	C	C	G	Y	M	S	A	G	K	N	R2	8		4	1	32	32	Moderate
	BPH0709	Australia	VIC-A	2008	2	BPH0662 clone	1	1	C	C	G	Y	M	S	A	G	K	N	R2	16		32	16	>256	256	Strong
	BPH0710	Australia	VIC-A	2008	2	ST2-mixed	1	1	C	C	G	Y	M	S	A	G	K	N	R2	16	8	16	16	>256	256	Weak
	BPH0712	Australia	VIC-A	2008	2	BPH0662 clone	1	1	C	C	G	Y	M	S	A	G	K	N	R2	16		32	16	>256	256	Moderate
	BPH0713	Australia	VIC-A	2008	23	ST23	1	1	C	C	T	Y	M	S	A	G	K	N	S2	16		8	≤0.0039	16	8	None
	BPH0714	Australia	VIC-A	2008	2	BPH0662 clone	1	1	C	C	G	Y	M	S	A	G	K	N	R2	16		16	8	>256	128	Strong
	BPH0716	Australia	VIC-A	2009	2	ST2-mixed	1	1	T	C	G	Y	M	R	A	G	K	N	S3	2		2	0.0156	32	4	Strong
	BPH0717	Australia	VIC-A	2009	2	ST2-mixed	1	1	T	C	G	Y	M	R	A	G	K	N	S3	1		1	≤0.0039	16	8	Strong
	BPH0718	Australia	VIC-A	2009	2	BPH0662 clone	1	1	C	C	G	Y	M	S	A	G	K	N	R2	16		16	8	>256	128	Moderate
	BPH0719	Australia	VIC-A	2010	2	ST2-mixed	1	1	C	C	T	Y	M	S	A	G	K	N	S2	4		4	0.0156	32	8	Strong
	BPH0720	Australia	VIC-A	2010	2	BPH0662 clone	1	1	C	C	G	Y	M	S	A	G	K	N	R2	16		16	8	>256	128	Strong
	BPH0722	Australia	VIC-A	2010	2	ST2-mixed	1	1	T	C	G	Y	M	R	A	G	K	N	S3	1		1	0.0078	16	8	Strong
	BPH0723	Australia	VIC-A	2009	5	ST5/ST87	1	1	C	C	T	Y	M	S	A	G	K	N	S2	8	4	16	8	256	64	None
	BPH0724	Australia	VIC-A	2009	2	ST2-mixed	1	1	C	C	T	Y	M	S	A	G	K	N	S2	16		4	0.125	128	16	Moderate
	BPH0727	Australia	VIC-A	2010	2	BPH0662 clone	1	1	C	C	G	Y	M	S	A	G	K	N	R2	16		16	16	>256	128	None
	BPH0728	Australia	VIC-A	2010	2	BPH0662 clone	1	1	C	C	G	Y	M	S	A	G	K	N	R2	16		16	16	>256	128	Moderate
	BPH0730	Australia	VIC-A	2011	2	ST2-mixed	1	1	C	C	T	Y	M	S	A	G	K	N	S2	4		8	0.0625	32	8	Moderate
	BPH0731	Australia	VIC-A	2011	2	BPH0662 clone	1	1	C	C	G	Y	M	S	A	G	K	N	R2	16		16	8	>256	128	Moderate
	BPH0732	Australia	VIC-A	2011	2	ST2-mixed	1	1	C	C	T	Y	M	S	A	G	K	N	S2	8		4	0.0625	32	16	Weak
	BPH0733	Australia	VIC-A	2011	2	BPH0662 clone	1	1	C	C	G	Y	M	S	A	G	K	N	R2	16		16	16	>256	128	None
	BPH0735	Australia	VIC-A	2011	2	BPH0662 clone	1	1	C	C	G	Y	M	S	A	G	K	N	R2	16		32	8	>256	128	Moderate
	BPH0736	Australia	VIC-A	2011	2	ST2-mixed	1	1	C	C	T	Y	M	S	A	G	K	N	S2	4		8	0.0156	32	64	Moderate
	DEN01	Denmark	DEN-A	2001	2	BPH0662 clone	0	1	C	C	G	Y	M	S	A	G	K	N	R2	8	1	8	2	128	32	Moderate
	DEN02	Denmark	DEN-B	2001	23	ST23	1	1	C	C	T	Y	M	S	A	G	K	N	S2	1	0.0156	2	0.0313	32	8	None
	DEN03	Denmark	DEN-C	2001	2	ST2-mixed	2	1	C	C	G	Y	M	S	A	G	K	N	R2	8	2	16	4	64	32	Moderate
	DEN04	Denmark	DEN-D	2001	2	BPH0662 clone	1	1	C	C	G	Y	M	S	A	G	K	N	R2	16	1	16	2	128	32	Weak
	DEN05	Denmark	DEN-E	2001	2	BPH0662 clone	1	1	C	C	G	Y	M	S	A	G	K	N	R2	8	2	8	8	256	128	Moderate
	DEN06	Denmark	DEN-F	2001	2	BPH0662 clone	1	1	C	C	G	Y	M	S	A	G	K	N	R2	16		32	4	256	8	Moderate
	DEN07	Denmark	DEN-F	2001	2	BPH0662 clone	1	1	C	C	G	Y	M	S	A	G	K	N	R2	16		32	4	128	8	Moderate
	DEN08	Denmark	DEN-F	2001	2	BPH0662 clone	1	1	C	C	G	Y	M	S	A	G	K	N	R2	8	2	16	2	256	16	Moderate
	DEN09	Denmark	DEN-F	2001	23	ST23	1	1	C	C	T	Y	M	S	A	G	K	N	S2	16	1	8	4	128	16	None
	DEN10	Denmark	DEN-G	2001	2	BPH0662 clone	1	1	C	C	G	Y	M	S	A	G	K	N	R2	32		64	8	>256	32	None
	DEN11	Denmark	DEN-G	2001	23	ST23	1	1	C	C	T	Y	M	S	A	G	K	N	S2	1		16	0.0625	128	4	None
	DEN12	Denmark	DEN-G	2012	23	ST23	1	1	C	C	T	Y	M	S	A	G	K	N	S2	8		8	0.5	128	8	None
	DEN13	Denmark	DEN-H	2012	23	ST23	1	1	C	C	T	Y	M	S	A	G	K	N	S2	16		16	2	128	32	None
	DEN14	Denmark	DEN-G	2013	23	ST23	1	1	C	C	T	Y	M	S	A	G	K	N	S2	32		16	2	256	32	None
	DEN15	Denmark	DEN-G	2013	2	ST2-mixed	1	1	C	C	T	Y	M	S	A	G	K	N	S2	4	0.0625	4	0.0625	64	8	Moderate
	DEN16	Denmark	DEN-G	2014	23	ST23	1	1	C	C	T	Y	M	S	A	G	K	N	S2	32		16	2	128	16	None
	DEN17	Denmark	DEN-G	2014	2	BPH0662 clone	1	1	C	C	G	Y	M	S	A	G	K	N	R2	16	8	16	16	>256	128	None
	DEN18	Denmark	DEN-H	2015	23	ST23	1	1	C	C	T	Y	M	S	A	G	K	N	S2	8		16	0.5	64	8	None
	DEN19	Denmark	DEN-G	2015	23	ST23	1	1	C	C	T	Y	M	S	A	G	K	N	S2	16		16	0.25	16	8	None
	DEN20	Denmark	DEN-H	2016	23	ST23	1	1	C	C	T	Y	M	S	A	G	K	N	S2	16		16	0.5	64	8	None
	DEN21	Denmark	DEN-H	2016	23	ST23	1	1	C	C	T	Y	M	S	A	G	K	N	S2	16		16	1	128	16	None
	DEN22	Denmark	DEN-G	2016	23	ST23	0	1	C	C	T	Y	M	S	A	G	K	N	S2	16		16	16	>256	64	None
	DEN23	Denmark	DEN-I	2016	87	ST5/ST87	1	1	C	C	T	Y	M	S	A	G	K	N	S2	4	0.0156	4	0.0313	32	8	None
	DEN24	Denmark	DEN-G	2016	23	ST23	0	1	C	C	T	Y	M	S	A	G	K	N	S2	4		4	0.125	64	16	Weak
	DEN25	Denmark	DEN-G	2016	23	ST23	1	1	C	C	T	Y	M	S	A	G	K	N	S2	32		16	2	256	32	None
	DEN26	Denmark	DEN-H	2016	23	ST23	1	1	C	C	T	Y	M	S	A	G	K	N	S2	32		8	1	256	16	None
	DEN27	Denmark	DEN-G	2016	23	ST23	1	1	C	C	T	Y	M	S	A	G	K	N	S2	32		32	1	128	8	None
	DEN28	Denmark	DEN-J	2017	2	BPH0662 clone	1	1	C	C	G	Y	M	S	A	G	K	N	R2	16	16	64	16	>256	256	Moderate
	DEN29	Denmark	DEN-G	2017	23	ST23	1	1	C	C	T	Y	M	S	A	G	K	N	S2	8		16	1	128	8	None
	DEN30	Denmark	DEN-H	2017	23	ST23	0	1	C	C	T	Y	M	S	A	G	K	N	S2	16		16	32	>256	32	None
	DEN31	Denmark	DEN-H	2017	23	ST23	0	1	C	C	T	Y	M	S	A	G	K	N	S2	32		32	32	>256	32	None
	DEN32	Denmark	DEN-H	2017	23	ST23	1	1	C	C	T	Y	M	S	A	G	K	N	S2	16		8	0.25	128	8	None
	DEN33	Denmark	DEN-H	2017	23	ST23	1	1	C	C	T	Y	M	S	A	G	K	N	S2	16		16	0.5	256	8	None
	DEN34	Denmark	DEN-G	2017	23	ST23	1	1	C	C	T	Y	M	S	A	G	K	N	S2	2	0.0625	2	0.125	64	16	None
	DEN35	Denmark	DEN-H	2017	23	ST23	0	1	C	C	T	Y	M	S	A	G	K	N	S2	16		32	32	>256	16	None
	DEN36	Denmark	DEN-H	2017	23	ST23	1	1	C	C	T	Y	M	S	A	G	K	N	S2	4	0.5	4	1	256	32	None
	DEN38	Denmark	DEN-H	2017	2	ST2-mixed	1	1	C	C	T	Y	M	S	A	G	K	N	S2	4	0.0625	4	0.25	64	16	Moderate
	GER01	Germany	GER-A	2012	2	ST2-mixed	1	1	C	C	G	Y	M	S	A	G	K	N	R2	4	0.5	8	1	64	64	Weak
	GER02	Germany	GER-B	2012	2	ST2-mixed	1	1	C	C	G	Y	M	S	A	G	K	N	R2	8		8	4	128	32	Weak
	GER03	Germany	GER-C	2013	2	ST2-mixed	1	1	C	C	G	Y	M	S	A	G	K	N	R2	16		16	8	256	64	None
	GER04	Germany	GER-D	2013	2	ST2-mixed	1	1	C	C	G	Y	M	S	A	G	K	N	R2	32		32	16	>256	256	Strong
	GER05	Germany	GER-E	2013	2	ST2-mixed	1	1	C	C	G	Y	M	S	A	G	K	N	R2	16		16	16	>256	64	None
	GER06	Germany	GER-F	2014	2	ST2-mixed	1	1	C	C	G	Y	M	S	A	G	K	N	R2	32		64	32	>256	32	Weak
	GER07	Germany	GER-G	2014	5	ST5/ST87	1	1	C	C	T	Y	M	S	A	G	K	N	S2	8	1	8	1	128	32	None
	GER08	Germany	GER-H	2015	23	ST23	0	1	C	C	T	Y	M	S	A	G	K	N	S2	16	32	32	32	>256	32	None
	GER09	Germany	GER-I	2016	2	ST2-mixed	1	1	C	C	G	Y	M	S	A	G	K	N	R2	16		32	16	>256	64	Moderate
	GER10	Germany	GER-J	2016	5	ST5/ST87	1	1	C	C	T	Y	M	S	A	G	K	N	S2	8		8	2	128	32	Weak
	GER11	Germany	GER-K	2016	2	ST2-mixed	1	1	C	C	G	Y	M	S	A	G	K	N	R2	4		8	1	64	32	Strong
	GER12	Germany	GER-L	2016	2	ST2-mixed	1	1	C	C	G	Y	M	S	A	G	K	N	R2	16		8	4	64	32	Moderate
	GER13	Germany	GER-M	2016	5	ST5/ST87	1	1	C	C	T	Y	M	S	A	G	K	N	S2	8		8	1	32	16	None
	GER14	Germany	GER-N	2016	2	BPH0662 clone	1	1	C	C	G	Y	M	S	A	G	K	N	R2	16		8	8	>256	128	Strong
	GER15	Germany	GER-O	2016	23	ST23	1	1	C	C	T	Y	M	S	A	G	K	N	S2	16		32	0.25	32	16	None
	GER16	Germany	GER-P	2017	2	ST2-mixed	1	1	C	C	G	Y	M	S	A	G	K	N	R2	8		16	8	256	128	Moderate
	GER17	Germany	GER-Q	2017	2	ST2-mixed	1	1	C	C	G	Y	M	S	A	G	K	N	R2	4		4	0.5	64	16	Moderate
	GER18	Germany	GER-Q	2017	2	ST2-mixed	1	1	C	C	G	Y	M	S	A	G	K	N	R2	4		4	0.125	16	8	Weak
	GER19	Germany	GER-R	2017	23	ST23	1	1	C	C	T	Y	M	S	A	G	K	N	S2	1	0.0078	2	≤0.0039	16	8	None
	GER20	Germany	GER-S	2017	2	ST2-mixed	1	1	C	C	G	Y	M	S	A	G	K	N	R2	8	4	8	2	>256	32	Weak
	GER21	Germany	GER-T	2017	5	ST5/ST87	1	1	C	C	T	Y	M	S	A	G	K	N	S2	16	0.25	16	0.5	128	32	None
	Polymorphisms in the mecA promoter and PBP2a are shown.
	aPolymorphisms used to identify the four susceptible (S1-S4) and two resistant (R1 and R2) genotypes.
