# Supplementary material for: Cryptic susceptibility to penicillin/β-lactamase inhibitor combinations in emerging multidrug-resistant, hospital-adapted Staphylococcus epidermidis lineages
Source: Nat Commun. 2023 Oct 14;14:6479. doi: 10.1038/s41467-023-42245-y (PMC10576800; doi:10.1038/s41467-023-42245-y)
Supplement: Supplementary file 6 — Supplementary Data 3 [file 41467_2023_42245_MOESM6_ESM.xlsx]

## Sheet: Ark1
(GER07:0.00448381,GER10:0.00245354,(GER13:0.01817566,(BPH0723:0.00838011,(DEN23:0.01897576,(GER21:0.01568907,(((BPH0666:0.00635064,(BPH0713:0.00000001,BPH0695:0.00000001)100:0.00638335)100:0.01034857,((((DEN21:0.00476174,DEN18:0.00475445)100:0.01275858,(BPH0703:0.01277680,(DEN02:0.00316624,(DEN11:0.00000001,DEN09:0.00157949)99:0.00238183)93:0.00156298)97:0.00318615)50:0.00000001,(((GER08:0.003956…
