# Supplementary material for: Cryptic susceptibility to penicillin/β-lactamase inhibitor combinations in emerging multidrug-resistant, hospital-adapted Staphylococcus epidermidis lineages
Source: Nat Commun. 2023 Oct 14;14:6479. doi: 10.1038/s41467-023-42245-y (PMC10576800; doi:10.1038/s41467-023-42245-y)
Supplement: Supplementary file 8 — Source Data [file 41467_2023_42245_MOESM8_ESM.xlsx]

## Sheet: Fig. 1a
PEN MICs (μg ml-1)	No. R2 isolates	No. S2/S3 isolates
≦0.003906	0	0
0.007813	0	0
0.015625	0	0
0.03125	0	0
0.0625	0	0
0.125	0	0
0.25	0	0
0.5	0	0
1	0	2
2	1	3
4	1	6
8	5	4
16	16	5
32	0	0
64	0	0
128	0	0
256	0	0
>256	0	0

## Sheet: Fig. 1b
PEN MICs (μg ml-1) + 15 μg ml-1 CLA	No. R2 isolates	No. S2/S3 isolates
≦0.003906	1	2
0.007813	0	1
0.015625	0	3
0.03125	0	1
0.0625	0	4
0.125	0	0
0.25	0	2
0.5	1	1
1	2	2
2	3	1
4	3	1
8	10	1
16	3	0
32	0	1
64	0	0
128	0	0
256	0	0
>256	0	0

## Sheet: Fig. 2a
AMX MICs (μg ml-1)	No. R2 isolates	No. S2/S3 isolates
≦0.003906	0	0
0.007813	0	0
0.015625	0	0
0.03125	0	0
0.0625	0	0
0.125	0	0
0.25	0	0
0.5	0	0
1	0	2
2	0	6
4	5	18
8	9	12
16	40	18
32	20	5
64	3	0
128	0	0
256	0	0
>256	0	0

## Sheet: Fig. 2b
AMX MICs (μg ml-1) + 15 μg ml-1 CLA	No. R2 isolates	No. S2/S3 isolates
≦0.003906	0	6
0.007813	0	1
0.015625	0	3
0.03125	0	5
0.0625	0	6
0.125	2	8
0.25	0	5
0.5	2	5
1	4	8
2	4	5
4	5	2
8	25	2
16	34	1
32	1	4
64	0	0
128	0	0
256	0	0
>256	0	0

## Sheet: Fig. 2c
Start of treatment (1 h postinfection)	Vehicle	Amoxicillin (100 mg kg-1)	Amoxicillin (250 mg kg-1)	Amoxicillin/clavulanic acid (100/20 mg kg-1)	Amoxicillin/clavulanic acid (250/50 mg kg-1)	Vancomycin (40 mg kg-1)
Log10 (c.f.u. thigh-1)	Log10 (c.f.u. thigh-1)	Log10 (c.f.u. thigh-1)	Log10 (c.f.u. thigh-1)	Log10 (c.f.u. thigh-1)	Log10 (c.f.u. thigh-1)	Log10 (c.f.u. thigh-1)
5.85	6.82	5.03	5.96	6.91	5.92	5.94
6.98	6.93	6.92	6.91	6.75	3.21	5.86
6.83	7.01	6.88	6.94	6.04	4.81	5.82
6.89	7.79	6.99	7.01	6.94	5.88	5.9
6.94	7.81	7.83	6.85	6.92	5.92	5.84
6.77	6.88	7.89	6.93	6.95	5.9	5.77

## Sheet: Fig. 2d
	Amoxicillin/clavulanic acid (250/50 mg kg-1)									Vehicle
	Mouse 28			Mouse 29			Mouse 30			Mouse 40			Mouse 41			Mouse 42
AMX MICs (μg ml-1) + 15 μg ml-1 CLA	Log10 (c.f.u. thigh-1)	Log10 (c.f.u. thigh-1)	Log10 (c.f.u. thigh-1)	Log10 (c.f.u. thigh-1)	Log10 (c.f.u. thigh-1)	Log10 (c.f.u. thigh-1)	Log10 (c.f.u. thigh-1)	Log10 (c.f.u. thigh-1)	Log10 (c.f.u. thigh-1)	Log10 (c.f.u. thigh-1)	Log10 (c.f.u. thigh-1)	Log10 (c.f.u. thigh-1)	Log10 (c.f.u. thigh-1)	Log10 (c.f.u. thigh-1)	Log10 (c.f.u. thigh-1)	Log10 (c.f.u. thigh-1)	Log10 (c.f.u. thigh-1)	Log10 (c.f.u. thigh-1)
0	9.07918	9.19033	9.27875	9.29003	9.11394	9.23045	9.29003	9.34242	9.38021	9.25527	9.25527	9.09691	9.26717	9.38021	9.23045	9.4843	9.41497	9.44716
1	5.81291	5.92942	5.90309	5.95424	6.0607	6.23045	6.02119	6.07918	5.97772	5.69897	5.74036	5.77815	6.0607	6.02119	5.8451	5.74036	5.77815	5.74036
2	5.54407	5.60206	5.69897	5.69897	5.8451	5.87506	5.8451	5.90309	6.02119	5.39794	5.54407	5.60206	5.90309	5.90309	6.02119	5.65321	5.81291	5.90309
4	5.25527	5.26717	5.17609	5.40654	5.50515	5.41497	5.77815	5.8451	5.97772	5.30103	5.54407	5.60206	5.90309	5.92942	5.8451	5.30103	5.47712	5.74036
8	4.47712	4.47712	4.65321	4.77815	4.81291	4.95424	4.95424	4.8451	5.0607	4.65321	4.74036	4.77815	4.95424	4.81291	5.09691	4.87506	4.87506	4.90309
16	3.14613	3.20412	3.17609	3.23045	3.35218	3.33244	3.39794	3.39794	3.17609	3.30103	3.30103	3.30103	3	3.17609	3.39794	3.47712	3.54407	3.54407
32	0	0	0	0	0	0	0	0	0	0	0	0	0	0	0	0	0	0
64	0	0	0	0	0	0	0	0	0	0	0	0	0	0	0	0	0	0
128	0	0	0	0	0	0	0	0	0	0	0	0	0	0	0	0	0	0

## Sheet: Fig. 3a-d
AMX MICs (μg ml-1) + 15 μg ml-1 CLA	AMX MICs (μg ml-1)	CLA MICs (μg ml-1)	PEN MICs (μg ml-1)	FOX MICs (μg ml-1)
4	5	9	4	7
4	5	9	5	8
4	5	9	5	8
3	4	9	4	7
-5	2	5	2	3
4	4	9	4	7
-3	2	7	2	4
3	4	9	4	7
-4	2	5	3	4
3	4	9	4	7
3	4	9	4	7
4	5	9	5	8
4	4	9	4	7
3	4	9	4	7
-3	2	4	1	5
3	4	9	4	7
-3	2	5	2	3
-2	2	5	4	4
3	4	9	4	8
3	4	9	4	6
-3	3	5	3	3
0	2	6	2	3
4	4	9	4	7
4	4	9	4	7
4	4	9	4	7
3	4	9	4	6
2	3	7	3	6
4	4	9	4	8
4	4	9	4	8
3	4	9	4	7
4	4	9	4	8
3	4	9	4	7
4	5	9	4	7
-9	2	3	2	3
4	5	9	4	7
-3	1	5	1	3
3	5	9	5	7
-3	4	5	4	3
4	5	9	5	7
4	5	9	4	8
4	4	9	5	8
-9	2	4	1	4
4	5	9	5	8
3	4	9	4	7
-5	2	5	1	3
4	5	9	4	7
4	5	9	5	7
4	5	9	4	8
4	4	9	4	7
3	4	9	4	7
-1	2	5	3	3
3	4	9	4	7
-5	4	5	3	3
3	4	9	5	7
4	4	9	5	8
-4	2	5	1	1
-9	1	4	1	1
0	3	5	3	4
0	2	5	3	5
4	5	9	4	8
4	4	9	4	8
4	5	9	4	8
-9	3	4	4	3
3	4	9	4	7
-6	1	5	1	2
-9	0	4	0	3
3	4	9	4	7
-6	2	5	2	3
3	4	9	4	7
-7	0	4	0	3
3	4	8	3	6
-3	2	7	4	4
4	4	9	4	7
4	4	9	4	7
-4	3	5	2	3
3	4	9	4	7
-4	2	5	3	4
4	4	9	4	7
3	5	9	4	7
-6	3	5	2	6
1	3	7	3	5
-5	1	5	0	3
2	4	6	3	5
1	4	7	4	5
3	3	8	3	7
2	5	8	4	3
2	5	7	4	3
1	4	8	3	4
2	3	7	4	4
3	6	9	5	5
-4	4	7	0	2
-1	3	7	3	3
1	4	7	4	5
1	4	8	5	5
-4	2	6	2	3
1	4	7	5	4
4	4	9	4	7
-1	4	6	3	3
-2	4	4	4	3
-1	4	6	4	3
0	4	7	4	4
4	4	9	4	6
-5	2	5	2	3
-3	2	6	2	4
1	4	8	5	5
0	3	8	5	4
0	5	7	5	3
4	6	9	4	8
0	4	7	3	3
5	4	9	4	5
5	5	9	5	5
-2	3	7	4	3
-1	4	8	4	3
-3	1	6	1	4
5	5	9	4	4
0	2	8	2	5
-2	2	6	2	4
0	3	6	2	6
2	3	7	3	5
3	4	8	4	6
4	5	9	5	8
4	4	9	4	6
5	6	9	5	5
0	3	7	3	5
5	5	9	4	5
4	5	9	4	6
1	3	7	3	5
0	3	6	2	5
2	3	6	4	5
0	3	5	3	4
3	3	9	4	7
-2	5	5	4	4
3	4	8	3	7
-1	2	6	2	4
-3	2	4	2	3
-9	1	4	0	3
1	3	9	3	5
-1	4	7	4	5

## Sheet: Fig. 5a
Day	AMX MICs (μg ml-1) + 15 μg ml-1 CLA			VAN MICs (μg ml-1)			RIF MICs (μg ml-1)
1	0.03125	0.0625	0.03125	2	2	2	0.001	0.00025	0.00025	0.00025	0.001	0.001
2	2	2	1	4	2	2	0.002	0.001	0.001	0.002	0.0625	0.03125
3	4	4	4	2	4	2	0.0625	0.001	0.0005	0.001	0.125	0.25
4	8	8	8	2	4	2	0.25	0.001	0.0005	0.001	256	256
5	8	8	8	2	2	4	256	0.0005	0.0005	0.001	256	256
6	16	8	16	2	2	4	256	0.001	0.0005	0.001	256	256
7	16	8	16	4	4	16	256	0.001	0.001	0.00025
8	16	8	16	4	2	4		0.002	0.002	0.001
9	16	8	16	4	4	8		0.00025	0.002	0.001
10	16	16	16	4	4	4		0.0078	0.0039	0.0078
11	32	16	32	4	4	4		0.0078	0.0078	0.0039
12	32	16	32	8	4	4		0.0078	0.0078	0.0039
13	32	16	32	4	4	4		0.0039	0.0078	0.0039
14	32	16	32	4	4	4		0.0039	0.0078	0.0039
15	32	16	32	4	4	4		0.0078	0.0078	0.0039
16	32	16	32	4	4	4		0.25	0.0156	0.0156
17	16	16	32	4	4	4		0.125	0.0078	0.0039
18	32	16	32	4	4	4		0.25	0.0078	0.0039
19	32	16	32	4	4	4		0.25	0.0078	0.0039
20	32	16	32	4	4	4		0.25	0.0078	0.0039
21	32	16	32	4	4	4		0.25	0.0039	0.002
22	32	32	32	4	4	4		0.5	0.0156	0.0078
23	32	32	32	4	4	4		0.5	0.0039	0.002
24	32	16	32	4	4	4		1	0.0039	0.0039
25	32	16	32	4	4	4		0.5	0.0039	0.002
26	32	32	32	4	4	4		1	0.0078	0.002
27	32	32	64	4	4	4		0.5	0.0078	0.0039
28	32	32	64	4	4	4		1	0.0078	0.002
29	32	32	64	4	4	4		64	0.0078	0.002
30	32	32	64	4	4	4		256	0.0078	0.0039

## Sheet: Fig. 5b
Day	AMX MICs (μg ml-1) + 15 μg ml-1 CLA			VAN MICs (μg ml-1)
1	8	8	8	2	2	2
2	16	16	16	2	2	2
3	16	16	16	2	2	2
4	16	16	16	2	4	2
5	32	16	16	4	4	4
6	32	16	16	4	4	4
7	32	16	16	8	4	4
8	32	16	16	4	4	4
9	32	16	16	4	4	4
10	32	16	16	4	4	4
11	32	16	16	4	4	4
12	32	16	16	4	4	4
13	32	16	16	4	4	4
14	32	32	32	4	8	4
15	32	32	32	4	8	4
16	32	32	32	4	8	4
17	32	32	32	8	8	4
18	32	32	32	8	8	4
19	32	32	32	4	8	8
20	32	32	32	8	8	4
21	32	32	32	8	8	4
22	32	32	32	8	8	4
23	32	32	32	8	8	4
24	32	32	32	8	8	4
25	64	32	32	8	8	8
26	64	32	32	8	8	8
27	64	32	32	8	8	8
28	64	32	32	8	8	8
29	64	32	64	8	8	8
30	64	64	64	8	16	8

## Sheet: Fig. 5c
	AMX MICs (μg ml-1) + 15 μg ml-1 CLA	AMX MICs (μg ml-1)	CLA MICs (μg ml-1)	PEN MICs (μg ml-1)	FOX MICs (μg ml-1)	VAN MICs (μg ml-1)	RIF MICs (μg ml-1)	Growth rate (divisions min-1)
BPH0719	0.03125	8	64	4	8	2	0.0005	0.0124085
BPH0719-E1-D01	2	8	128	8	32	2	0.0005	0.012108
BPH0719-E1-D03	8	32	>256	16	64	2	0.0005	0.012222
BPH0719-E1-D11	32	64	>256	64	>256	2	0.0005	0.00919118
BPH0719-E2-D01	2	16	>256	16	32	2	0.0005	0.0138389
BPH0719-E2-D03	8	32	>256	32	128	2	0.0005	0.00954198
BPH0719-E2-D22	32	64	>256	64	256	2	0.0005	0.00985222
BPH0719-E3-D01	1	8	64	8	16	2	0.0005	0.012639
BPH0719-E3-D03	8	32	>256	32	128	2	0.0005	0.00979432
BPH0719-E3-D27	64	128	>256	64	>256	2	0.0005	0.00739645

[truncated: 11 more sheets: Fig. 5d, Fig. 5c (OD600), Fig. 5d (OD600), Fig. 5c (doubling times), Fig. 5d (doubling times), Fig. 6a, Fig. 6b, Fig. 7a, Fig. 7b, Fig. 7c, Fig. 7d]
